# Supplementary material for: Understanding how different surfaces and environmental biofilms found in food processing plants affect the spread of COVID-19
Source: PLoS One. 2023 Jun 7;18(6):e0286659. doi: 10.1371/journal.pone.0286659 (PMC10246802; doi:10.1371/journal.pone.0286659)
Supplement: S1 Data — (XLSX) [file pone.0286659.s001.xlsx]

## Sheet: Stainless Steel + MHV 
Infectivity Results for MHV + Biofilm A on Stainless Steel Chips - 01/11/22
Number of PFUs counted on Plaque Assay Plate	Negative Control	Biofilm and Virus @10^-1 dilution	Biofilm	Virus @ 10^-2 dilution
Experiment 1	0	8	0	6
	0	7	0	4
Experiment 2	0	6	0	3
	0	5	0	4
Number of PFUs per mL of solution (calculated by (dilution factor x 10 x number of plaques counted)*	Negative Control	Biofilm and Virus @10^-1 dilution	Biofilm	Virus @ 10^-2 dilution
Experiment 1	0	800	0	6000
	0	700	0	4000
Experiment 2	0	600	0	3000
	0	500	0	4000
Mean Value:	0	650	0	4250
Standard Deviation:	0	1.29099	0	1.25831
Plaque Forming Units (PFUs) = Number of infectious virions/mL of solution after 5-day incubation on the material
*10 in equation 9A is equal to the 100 µL plated onto each plate which is 1/10 of 1 mL

## Sheet: PVC + MHV
Infectivity Results for MHV + Biofilm A on PVC Chips - 01/11/22
Number of PFUs counted on Plaque Assay Plate	Negative Control	Biofilm and Virus @10^-1 dilution	Biofilm	Virus @ 10^-2 dilution
Experiment 1	0	6	0	4
	0	4	0	9
Experiment 2	0	7	0	4
	0	7	0	5
Number of PFUs per mL of solution (calculated by (dilution factor x 10 x number of plaques counted)*	Negative Control	Biofilm and Virus @10^-1 dilution	Biofilm	Virus @ 10^-2 dilution
Experiment 1	0	600	0	4000
	0	400	0	9000
Experiment 2	0	700	0	4000
	0	700	0	5000
Mean Value:	0	600	0	5500
Standard Deviation:	0	1.41421	0	2.38048
Plaque Forming Units (PFUs) = Number of infectious virions/mL of solution after 5-day incubation on the material
*10 in equation 9A is equal to the 100 µL plated onto each plate which is 1/10 of 1 mL

## Sheet: Tile + MHV
Infectivity Results for MHV + Biofilm A on Tile Chips - 01/11/22
Number of PFUs counted on Plaque Assay Plate	Negative Control	Biofilm and Virus @10^-1 dilution	Biofilm	Virus @ 10^-2 dilution
Experiment 1	0	9	0	4
	0	7	0	6
Experiment 2	0	6	0	7
	0	5	0	8
Number of PFUs per mL of solution (calculated by (dilution factor x 10 x number of plaques counted)*	Negative Control	Biofilm and Virus @10^-1 dilution	Biofilm	Virus @ 10^-2 dilution
Experiment 1	0	900	0	4000
	0	700	0	6000
Experiment 2	0	600	0	7000
	0	500	0	8000
Mean Value:	0	675	0	6250
Standard Deviation:	0	1.70783	0	1.70783
Plaque Forming Units (PFUs) = Number of infectious virions/mL of solution after 5-day incubation on the material
*10 in equation 9A is equal to the 100 µL plated onto each plate which is 1/10 of 1 mL
