# Supplementary material for: Understanding how different surfaces and environmental biofilms found in food processing plants affect the spread of COVID-19
Source: PLoS One. 2023 Jun 7;18(6):e0286659. doi: 10.1371/journal.pone.0286659 (PMC10246802; doi:10.1371/journal.pone.0286659)
Supplement: S2 Data — (XLSX) [file pone.0286659.s002.xlsx]

## Sheet: MHV + biofilm 8A + SS chips
qPCR CT values for MHV + Biofilm 8A Experiments on SS chips (250 ng DNA)
						Positive Controls Exp. 1					Positive Controls Exp. 2
CT Values	Control	Biofilm + Virus	Biofilm	Virus		Starting Quantity (ng)	Cq	Mean	Copy Number		Starting Quantity (ng)	Cq	Mean	Copy Number
Experiment 1	0	14.93	0	13.78		500	12.2357	12.2308	349.34		500	12.2601	12.2047	349.34
	0	14.12	0	13.81		500	12.2259				500	12.1493
	0	14	0	13.69		250	13.3359	13.1944	174.67		250	13.5174	13.3837	174.67
	0	14.02	0	13.63		250	13.0529				250	13.2501
Experiment 2	0	16.44	0	14.79		100	15.6829	14.8775	69.868		100	15.1026	14.635	69.868
	0	16.61	0	14.78		100	14.072				100	14.1675
	0	16.39	0	14.7		50	16.9794	16.6011	34.934		50	16.2407	16.2133	34.934
	0	16.42	0	14.68		50	16.2229				50	16.186
						25	17.0785	17.2531	17.467		25	17.8781	17.5928	17.467
Relative copy numbers of MHV gene target	Control	Biofilm + Virus	Biofilm	Virus		25	17.4277				25	17.3075
Experiment 1	0	136.123	0	152.546		12.5	19.0192	19.3113	8.7335		12.5	19.7474	19.5794	8.7335
	0	147.69	0	152.117		12.5	19.6034				12.5	19.4115
	0	149.404	0	153.831
	0	149.118	0	154.688
Experiment 2	0	134.783	0	156.317		***Copy number of MHV genomes/ng of DNA used is calculated by equation: ((conc. DNA * 6.02E^23)/(number of base pairs in genome*(1x10^9=ng)*(330=average weight in daltons of a ssDNA bp)))
	0	132.564	0	156.448		*concentration of DNA for standard used is in column G or L
	0	135.436	0	157.492		**number of base pairs in MHV genome is 31,400 base pairs
	0	135.044	0	157.753
						Relative copy numbers of MHV gene/sample is calculated by subtracting the difference of the CT of the positive control from the experimental control and determining the concentration of gene copy number from the control
						Equation = (Copy Number of 250 ng of positive control) - ((CTPos Cont. - CT exp cont)/CT exp cont)*(Copy number of 250 ng of positive control) = (Copy number quantity of sample / Copy number quantity of Pos. Control)

## Sheet: MHV + biofilm 8A + PVC chips
qPCR CT values for MHV + Biofilm 8A Experiments on PVC chips (250 ng DNA)
						Positive Controls Exp. 1					Positive Controls Exp. 2
CT Values	Control	Biofilm + Virus	Biofilm	Virus		Starting Quantity (ng)	Cq	Mean	Copy Number		Starting Quantity (ng)	Cq	Mean	Copy Number
Experiment 1	0	14.59	0	12.78		500	12.2357	12.2308	349.34		500	12.2601	12.2047	349.34
	0	14.31	0	13.19		500	12.2259				500	12.1493
	0	14.6	0	12.95		250	13.3359	13.1944	174.67		250	13.5174	13.3837	174.67
	0	14.36	0	12.77		250	13.0529				250	13.2501
Experiment 2	0	16.68	0	14.4		100	15.6829	14.8775	69.868		100	15.1026	14.635	69.868
	0	17.26	0	14.53		100	14.072				100	14.1675
	0	16.64	0	15.57		50	16.9794	16.6011	34.934		50	16.2407	16.2133	34.934
	0	16.68	0	15.58		50	16.2229				50	16.186
						25	17.0785	17.2531	17.467		25	17.8781	17.5928	17.467
Relative copy numbers of MHV gene target	Control	Biofilm + Virus	Biofilm	Virus		25	17.4277				25	17.3075
Experiment 1	0	140.978	0	166.827		12.5	19.0192	19.3113	8.7335		12.5	19.7474	19.5794	8.7335
	0	144.977	0	160.972		12.5	19.6034				12.5	19.4115
	0	140.835	0	164.399
	0	144.263	0	166.97
Experiment 2	0	131.651	0	161.407		***Copy number of MHV genomes/ng of DNA used is calculated by equation: ((conc. DNA * 6.02E^23)/(number of base pairs in genome*(1x10^9=ng)*(330=average weight in daltons of a ssDNA bp)))
	0	124.081	0	159.71		*concentration of DNA for standard used is in column G or L
	0	132.173	0	146.137		**number of base pairs in MHV genome is 31,400 base pairs
	0	131.651	0	146.007
						Relative copy numbers of MHV gene/sample is calculated by subtracting the difference of the CT of the positive control from the experimental control and determining the concentration of gene copy number from the control
						Equation = (Copy Number of 250 ng of positive control) - ((CTPos Cont. - CT exp cont)/CT exp cont)*(Copy number of 250 ng of positive control) = (Copy number quantity of sample / Copy number quantity of Pos. Control)

## Sheet: MHV + biofilm 8A + Tile chips
qPCR CT values for MHV + Biofilm 8A Experiments on tile chips (250 ng DNA)
						Positive Controls Exp. 1					Positive Controls Exp. 2
CT Values	Control	Biofilm + Virus	Biofilm	Virus		Starting Quantity (ng)	Cq	Mean	Copy Number		Starting Quantity (ng)	Cq	Mean	Copy Number
Experiment 1	0	24.24	0	24.46		500	20.9753	20.8473	349.34		500	18.2215	18.2841	349.34
	0	24.12	0	23.87		500	20.7194				500	18.3467
	0	23.96	0	22.82		250	21.696	21.8198	174.67		250	19.2618	19.1901	174.67
	0	24.58	0	23.13		250	21.9436				250	19.1184
Experiment 2	0	20.01	0	19.68		100	23.2081	22.9711	69.868		100	20.9901	21.0062	69.868
	0	19.91	0	19.73		100	22.734				100	21.0223
	0	19.87	0	19.47		50	24.3745	24.5394	34.934		50	22.3193	22.3372	34.934
	0	19.67	0	19.41		50	24.7043				50	22.3552
						25	25.3119	25.6262	17.467		25	23.1178	23.0989	17.467
Relative copy numbers of MHV gene target	Control	Biofilm + Virus	Biofilm	Virus		25	25.9405				25	23.0799
Experiment 1	0	170.81	0	170.141		12.5	27.4973	27.2773	8.7335		12.5	25.7571	25.7873	8.7335
	0	171.175	0	171.936		12.5	27.0573				12.5	25.8175
	0	171.662	0	175.13
	0	169.776	0	174.187
Experiment 2	0	167.207	0	170.211		***Copy number of MHV genomes/ng of DNA used is calculated by equation: ((conc. DNA * 6.02E^23)/(number of base pairs in genome*(1x10^9=ng)*(330=average weight in daltons of a ssDNA bp)))
	0	168.117	0	169.756		*concentration of DNA for standard used is in column G or L
	0	168.482	0	172.122		**number of base pairs in MHV genome is 31,400 base pairs
	0	170.302	0	172.668
						Relative copy numbers of MHV gene/sample is calculated by subtracting the difference of the CT of the positive control from the experimental control and determining the concentration of gene copy number from the control
						Equation = (Copy Number of 250 ng of positive control) - ((CTPos Cont. - CT exp cont)/CT exp cont)*(Copy number of 250 ng of positive control) = (Copy number quantity of sample / Copy number quantity of Pos. Control)
